# Supplementary material for: Attenuated Amplitude of Pattern Electroretinogram in Glaucoma Patients with Choroidal Parapapillary Microvasculature Dropout
Source: J Clin Med. 2022 Apr 28;11(9):2478. doi: 10.3390/jcm11092478 (PMC9101256; doi:10.3390/jcm11092478)
Supplement: Supplementary file 1 [file jcm-11-02478-s001.zip]

Archive with 1 entries (1 files):
- jcm-1659413-supplementary.pdf
